# Supplementary material for: Effective, Long-Term, Neutrophil Depletion Using a Murinized Anti-Ly-6G 1A8 Antibody
Source: Cells. 2022 Oct 27;11(21):3406. doi: 10.3390/cells11213406 (PMC9656769; doi:10.3390/cells11213406)
Supplement: Supplementary file 1 [file cells-11-03406-s001.zip]

Archive with 1 entries (1 files):
- cells-1971636-supplementary.pdf
